# Supplementary material for: The bioinductive collagen implant yields positive histological, clinical and MRI outcomes in the management of rotator cuff tears: A systematic review
Source: Knee Surg Sports Traumatol Arthrosc. 2024 Sep 5;33(3):1070–90. doi: 10.1002/ksa.12429 (PMC11848954; doi:10.1002/ksa.12429)
Supplement: Supplementary file 1 — Supporting Information [file KSA-33-1070-s001.xlsx]

## Sheet: Sheet1
	Author, Year	Type of Study, LoE	Implant	Patient Sex, N°, Age	Type of Lesion	Original Intervention	Follow-Up (months, N°)	Reason for Second Look	Objective Exam Findings (n°)	Complete Blood Count	Fluid Aspiration; Cytologic Analysis	MRI Evaluation						Tear Grade (N°)	Secondary Intervention	Fluid Aspiration; Culture (from secondary intervention)	ASES Score (N°)	ASES Pain (N°)	ASES Shoulder Function (N°)	Brief Pain Inventory	CMS (N°)	Costant Pain Score (N°)	SANE (N°)	VR-12		WORC (N°)	VAS	SST	ROM						Complications			List of Abbreviations
												Observation	Tendon thickness Mean ± SEM (mm) [M; F]	Published tendon thickness Mean (mm) (reference values) [M; F]	Increase in thickness (mm) [M; F]	Sugaya Grade, (N°)	Degree of Fatty Infiltration,( N°) (Goutallier-Fuchs)											MCS (N°)	PCS (N°)				FF	ABD	ADD	ER	IR	FE				RCR: rotator cuff repair; BCI: bioinductive collagen implant; SEM: standard error of mean; VR-12: Veterans RAND 12-Item Health Survey; ASES: American Shoulder and Elbow Surgeons; MCS: mental component score; PCS: physical component score; SANE: Single Assessment Numeric Evaluation; WORC: Western Ontario Rotator Cuff Index; SST: simple shoulder test; RSA: reverse shoulder arthroplsty;
	Barad, 2019	Case-Report, IV	Regeneten bio-inductive implant	1M Age: 48		RCR augmented with BCI	(weeks) 16	suspect of infection	acute, massive swelling in subacromial space with intense pain.	WBC=normal ESR=normal CRP= 24.9 mgL (normal < 8 mgL).	bloody and turbid fluid; markedly elevated WBC count (14,449 WBCsmL, 54% neutrophils).	healed rotator cuff tendon with significant swelling; particulate debris in the subacromial-subdeltoid bursa resembling rice bodies.							washout, debridement, and placement of tubes for drainage, IV Antibiotics	Purulent, containing multiple dense debris; Negative culture
							20		swelling subsided
							22			CRP=normal
							28		Pain almost completely disappeared
	Berthold, 2022	Prospective Case-Series, IV	Regeneten bio-inductive implant augmented with PRP, PPP, Autologous Thrombin	5M Mean Age: 62.1 ± 9.3	Massive rotator cuff tears (> 5 cm)	RCR augmented with BCI (revision case (1))	Pre-operative														20						10.5				7.5		167	145		35			None noted.
							6.5 ± 1.3														76.3 (Δ=56.3)						88.75 (Δ=78.25)				1.6 (Δ=5.9)		170 (Δ=3)	155 (Δ=10)		73 (Δ=38)
	Bokor, 2015	Prospecitve Case-Series, IV	Reconstituted collagen scaffolds made from highly-purified, type I collagen from bovine tendons	6M, 3F (9) Mean Age: 56.4, (50-66)	8 FT-RCTs 1 Bursal, High Grade, PT-RCT	RCR augmented with BCI If indicated, a biceps tenodesis or tenotomy was also performed;	Pre-Operative								(compared to published normal averages)						44.6				50.7														preoperative and postoperative (at 3 and 24 months) evidence of capsulitis (1)
							3 (9)						8.3 ±0.38; 7.2 ±0.08	5.6; 4.9 (p<0.01)	2.7; 2.3
							6 (8)						7.6 ±0.33 ; 7.0 ±0.53		2.0; 2.1
							12 (8)						7.3 ±0.31; 6.9 ±0.37		1.7; 2.0
							24 (9)						6.8 ±0.49; 6.2 ±0.25		1.2; 1.3						87.8 (p<0.001)				78.0 (p<0.001)
	Bokor, 2016	Prospecitve Case-Series, IV	Reconstituted collagen scaffolds made from highly-purified, type I collagen from bovine tendons	8M, 5F (13) Mean Age: 53.8, (42-67)	PT-RCTs Articular-sided (5), (2 high-, 3 intermediate-grade); Bursan-sided (3), (1 high-, 2 intermediate-grade); Intra-substance (5) (4 high-, 1 intermediate-grade)	BCI Augmentation subacromial bursectomy and decompression prior to implant placement; If indicated, the following procedures were also performed: biceps tenodesis or tenotomy, debridement of minor fraying of the labrum or cuff tendon, release of the coracoacromial ligament.	Pre-Operative						4.28 ± 0.32					Intermediate (4) High (6)																					Eexcessive swelling during the arthroscopic procedure necessitating conversion to a mini-open approach (1); adhesive capsulitits (1); biceps tendinitis spontaneously ruptured the long head, pain resolved at 14 months (1); pain at 12 months associated with significant bursitis that settled following arthroscopic debridement (1)
							3								2.2 ± 0.26 mm			Low (5) Intermediate (4) High grade (1)
							6					Increase in tendon thickness remained stable						No tear (4) Low (5) Intermediate (1)
							12					Increase in tendon thickness remained stable; New tissue was indistinguishable from the underlying tendon in 1213 patients						No tear (7) Low (3)
							24					slight decrease in tendon thickness	5.91 ± 0.33 (p< 0.0001, compared to pre-operative)					No tear (7) Low (3)			p ≤ 0.001	p ≤ 0.001			p ≤ 0.01	p ≤ 0.001
	Bokor, 2019	Prospecitve Case-Series, IV	Reconstituted collagen scaffolds made from highly-purified, type I collagen from bovine tendons (Collagen Matrix, Inc.)	8M, 5F (11) Mean Age: 54.0 ± 8.3, (42.5-67.0)	PT-RCTs Articular-sided (5), (1 high-, 3 intermediate-grade); Bursan-sided (3), (1 high-, 2 intermediate-grade); Intra-substance (5) (3 high-, 1 intermediate-grade)		60					No negative change in the apparent quality of the tendon between 2 and 5 years post-surgery (8/11) (1) originally had a high-grade, bursal-sided tear that appeared completely healed at 2 years developed an intra-substance delamination. At 5 years that was quite distinct from the original tear. Negative change in the healing quality of the defect (2/11): (1) originally had a high-grade articular-s…	5.16 ± 0.27 (p=0.0012, compared to 24months) (p<0.0001, compared to pre-operative)								p ≤ 0.001	p ≤ 0.001			p ≤ 0.01	p ≤ 0.001													Between the 2- and 5-year follow-up assessments no further complications were reported.
	Bushnell, Bishai, 2021	Prospecitve Case-Series, IV	Regeneten bio-inductive implant	146M, 126F (272) Mean Age: 52.1 ± 10.0	PT-RCTs grade 1 tears (49), grade 2 tears (101), grade 3 trears(122).	Tear completion RCR augmented with BCI (31) Isolated bioinductive repair (241) If indicated: acromioplasty (258); acromioclavicular joint resection (126); biceps tenodesis (114); biceps tenotomy (23); labral repair in (15); capsular release (13.6%); debridement (59.9%).	Baseline														46.8 ± 18.2 (197)	5.5 ± 2.4 (270)	14.1 ± 6.2 (197)				41.7 ± 19.9 (270)	51.9 ± 13.2 (213)	35.3 ± 8.4 (213)	36.4 ± 16.6 (248)
							0.5														45.9 ± 18.5 (p=.894) (195)	3.6 ± 2.6 (P<.001) (258)	7.8 ± 6.8 (p<.001) (196)				56.6 ± 20.4 (p<.001) (257)	51.5 ± 12.2 (p=0.932) (194)	33.9 ± 8.0 (p=.041) (194)	37.8 ± 16.7 (p=0.13) (238)
							1.5														59.9 ± 19.3 (p<.001) (195)	2.9 ± 2.5 (p<.001) (257)	13.8 ± 7.3 (p=0.796) (195)				35.3 ± 23.6 (p<.001) (260)	52.5 ± 12.5 (p=0.546) (190)	38.8 ± 7.5 (p<.001) (190)	50.3 ± 19.8 (p<.001) (221)
							3														71.9 ± 20.5 (p<.001) (200)	2.1 ± 2.4 (p<.001) (259)	18.9 ± 6.9 (p<.001) (201)				69.9 ± 19.4 (p<.001) (260)	54.6 ± 12.0 (p=0.174) (199)	43.1 ± 8.3 (p<.001) (199)	64.0 ± 22.6 (p<.001) (229)
							6														82.7 ± 18.4 (p<.001) (170)	1.5 ± 2.1 (p<.001 ) (233)	23.7 ± 6.4 (p<.001) (172)				80.3 ± 18.7 (p<.001) (235)	54.2 ± 10.3 (p=0.559) (188)	47.0 ± 8.6 (p<.001) (188)	76.8 ± 22.5 (p<.001) (212)
							12														88.1 ± 17.9 (p<.001) (161)	1.1 ± 2.0 (p<.001) (224)	26.1 ± 5.9 (p<.001) (163)				86.2 ± 18.2 (p<.001) (227)	55.4 ± 8.9 (p=0.016) (175)	49.2 ± 9.3 (p<.001) (175)	83.7 ± 21.7 (p<.001) (209)
	Bushnelll, Connor, 2021	Prospecitve Case-Series, IV	Regeneten bio-inductive implant	76M, 39F (115) Mean Age: 60.4 ± 8.0, (42-80)	FT-RCT (66 medium (1-3 cm) tears 49 large (3-5 cm) tears).	RCR augmented with BCI If indicated: debride fraying of the labrum and perform biceps tenotomy or tenodesis; bursectomy and acromioplasty; release of the coracoacromial ligament and debride minor fraying of the cuff tendon.	Baseline												9 reoperations at mean of 162.3 days Due to symptomatic recurrent or persistent rotator cuff tears (7/9) (not related to collagen implant) Possibly related to implant or the procedure, suture anchors, or tendon and bone fixation anchors (2/9)		Medium Tear 52.4 (SD 18.3) (66) Large Tear 48.0 (SD 19.0) (46)	Medium Tear 4.8 (SD 2.3) (66) Large Tear 5.2 (SD 2.6) (49)	Medium Tear 15.9 (SD 5.7) (66) Large Tear 14.2 (SD 6.4) (46)		Medium Tear 51.2 (SD 16.8) (64) Large Tear 48.5 (SD 18.1) (46)
							3														Medium Tear 65.2 (SD 19.6) (66) (p<0.001)* Large Tear 67.9 (SD 16.9) (45) (p<0.001)*	Medium Tear 1.8 (SD 2.2) (66) (p<0.001)* Large Tear 1.7 (SD 2.0) (49) (p<0.001)*	Medium Tear 14.6 (SD 6.7) (66) (p=0.197) Large Tear 15.6 (SD 7.2) (45) (p=0.571)		Medium Tear 63.2 (SD 16.8) (21) (p=0.002)* Large Tear 65.2 (SD 14.7) (13) (p=0.32)*														(Retears) Medium Tear Single Row = 0 Double Row = 3 Large Tear Single Row = 7 Double Row = 3 (total at 3 months =13)
							12														Medium Tear 94.3 (SD 11.6) (64) (p<0.001)* Large Tear 93.1 (SD 13.2) (47) (p<0.001)*	Medium Tear 0.5 (SD 1.2) (66) (p<0.001)* Large Tear 0.5 (SD 1-4) (48) (p<0.001)*	Medium Tear 27.8 (SD 4.2) (64) (p<0.001)* Large Tear 27.4 (SD 5.8) (45) (p<0.001)*		Medium Tear 79.1 (SD 11.8) (61) (p<0.001)* Large Tear 85.3 (SD 9.6) (46) (p<0.001)*														(Retears) Medium Tear Single Row = 1 Double Row = 6 Large Tear Single Row = 8 Double Row = 4 (total at 12 months =19)
	Bushnelll, Connor, 2022						24														Medium Tear 95.6 (SD 13.2) (63) (p<0.001)* Large Tear 96.3 (SD 8.1) (41) (p<0.001)*	Medium Tear 0.2 (SD 0.8) (63) (p<0.001)* Large Tear 0.5 (SD 1.2) (41) (p<0.001)*	Medium Tear 27.9 (SD 6.6) (63) (p<0.001)* Large Tear 29.2 (SD 1.9) (41) (p<0.001)*		Medium Tear 83.7 (SD 9.5) (58) (p<0.001)* Large Tear 84.4 (SD 9.5) (37) (p<0.001)*														(Retears) Medium Tear Single Row = 1 Double Row = 6 Large Tear Single Row = 8 Double Row = 6 (total at 24 months =21)
	Camacho‐Chacon, 2022*	Prospecitve Case-Series, IV	Regeneten bio-inductive implant	14M, 16F (30) Mean age: 56.5, (35-74)	PT-RCT (bursal 4, articular 4, 10 intrasubstance); FT-RCT (12)	PT-RCTs = debridement and BCI augmentation. FT-RCTs = RCR and BCI augmentation. If indicated: acromioplasty was performed prior to placement of the implant (7); Biceps tenotomy (27);	Pre-Operative						(PT-RCTs) 4.18±0.29								48.03±1.18				58.60 ± 1.61						7.23 ± 0.77
							6					Filling of the defects at 6months (30): complete filling (27) partial joint tears and partial filling greater than 50% (3) Neotendon was indistinguishable from the underlying tendon.									85.93 ± 7.25				85.37 ± 6.51						0.57±1.13
							12					None of the patients showed evidence of propagation of tendon rupture or degeneration or variations in thickness at 12 months. Neotendon remained indistinguishable from the underlying tendon	(PT-RCTs) 6.02 ± 0.29		(for PT-RCTs) 1.84±0.29mm						87.80 ± 7.00 (p=0.001)				90.23 ± 5.88 (p=0.001)						0.27±0.94 (p=0.003)
	Dai, 2020	Retrospective Case-Series, IV	Regeneten bio-inductive implant	19M, 5F (24) Mean age: 54.5 ± 11.6, (25-75)	PT-RCT (bursal 5, articular 16, 3 intrasubstance)	BCI augmentation. If indicated: biceps tenotomy or tenodesis; subacromial decompression; distal clavicle resection; labral repair; frayed edges were debrided	Pre-operative						5.7 ± 1.4								45.6 ± 20.8										8.3 ± 2.1								traumatic re-tear (1)
							9.9 (3-16)						6.5. ± 1.3 (p=0.007)
							19.1 (6-34)														68.1 ± 23.6 (p=0.001)										3.8 ± 2.6 (p<0.001)
	McIntyre, 2019	Retrospective Case-Series, IV	Regeneten bio-inductive implant	98M, 75F (173) Mean age: 54.2 , (24-74)	PT-RCT (90) 16.7% grade I, 37.8% grade II, and 45.5% grade III.	BCI augmentation If indicated: acromioplasty (89.0%), acromioclavicular joint resection (39.9%), capsular release (12.1%), biceps surgery (55.6%)	Baseline														47 (87)		14.2 (87)				42.5 (88)	53.2 (90)	35.8 (90)	38.2 (85)	5.3 (89)								Revision surgery for complications (8); FT-RCT patient developed postoperative infection requiring irrigation and debridement with removal of the implant followed by successful revision repair (1); FT-RCT patient developed deep vein thrombosis and adhesive capsulitis. Postoperative stiffness, and at arthroscopy 4 months after the index procedure, part of the graft was still present and loose in t…
							0.5														46.7 (83) (p=0.750)		8.2 (85) (p<0.001)				37.3 (86) (p=0.242)	53.9 (86) (p=0.427)	33.5 (86) (p=0.026)	40.1 (81) (p=0.500)	3.3 (85) (p<0.001)
							1.5														60.6 (88) (p<0.001)		14.6 (88) (p=0.415)				59.4 (88) (p<0.001)	54.3 (88) (p=0.320)	39.1 (88) (p<0.001)	53.5 (79) (p<0.001)	2.7 (89) (p<0.001)
							3														73.2 (90) (p<0.001		19.3 (90) (p<0.001)				73.6 (89) (p<0.001)	53.3 (90) (p=0.922)	45.3 (90) (p<0.001)	68.9 (78) (p<0.001)	1.8 (90) (p<0.001)
							6														80.5 (84) (p<0.001		22.4 (85) (p<0.001)				80.6. (86) (p<0.001)	53.1 (86) (p=0.874)	47.7 (86) (p<0.001)	79.0 (75) (p<0.001)	1.4 (85) (p<0.001)
							12														85.6 (87) (p<0.001)		24.8 (87) (p<0.001)				86.0 (90) (p<0.001)	53.9 (90) (p=0.499)	49.7 (90) (p<0.001)	84.4 (84) (p<0.001)	1.1 (89) (p<0.001)
					FT-RCT (83) 4.8% small, 50.6% medium, 30.1% large, and 14.5% massive	RCR augmented with BCI If indicated: acromioplasty (89.0%), acromioclavicular joint resection (39.9%), capsular release (12.1%), biceps surgery (55.6%)	Baseline														45.5 (73)		13.1 (74)				39.2 (82)	48.8 (83)	34.5 (83)	35.0 (80)	5.2 (82)
							0.5														39.0 (78) (p=0.01)		4.6 (80) (p<0.001)				20.7 (81) (p<0.001)	47.9 (82) (p=0.571)	31.8 (82) (p=0.025)	33.3 (78) (p=0.157)	3.7 (80) (p<0.001)
							1.5														60.6 (88) (p=0.111)		8.6 (76) (p<0.001)				36.4 (78) (p=0.306)	50.6 (79) (p=0.246)	35.4 (79) (p=0.526)	41.1 (75) (p<0.001)	2.7 (79) (p<0.001)
							3														68.4 (81) (p<0.001)		16.7 (82) (p<0.001)				63.3 (82) (p<0.001)	51.7 (83) (p=0.044)	40.8 (83) (p<0.001)	57.6 (76) (p<0.001)	1.9 (82) (p<0.001)
							6														77.8 (79) (p<0.001)		21.6 (80) (p<0.001)				74.6 (80) (p<0.001)	52.4 (80) (p=0.008)	44.3 (80) (p<0.001)	72.5 (72) (p<0.001)	1.7 (79) (p<0.001)
							12														83.8 (80) (p<0.001)		24 (81) (p<0.001)				80.7 (83) (p<0.001)	53.0 (82) (p=0.015)	45.7 (83) (p<0.001)	80.1 (67) (p<0.001)	1.2 (82) (p<0.001)
	McIntyre, 2021	Retrospective Case-Series, IV	Regeneten bio-inductive implant	131M, 79F (210, 18 lost to follow-up) Mean age: 57.5 ± 8.9, (32-90)	FT-RCTs 12 small (5.7%), 92 medium (43.8%), 75 large (35.7%), 31 massive (14.8%)	RCR augmented with BCI If indicated: acromioplasty (85.7%), acromioclavicular joint resection (51.4%), capsular release (10.5%), biceps surgery (72.8%).	Baseline														46.2	5.2	12.9				40	50.2	33.5	36.2									Revision Surgery (22) Reason for revision: Infection (3); Shoulder stiffnessAdhesive capsulitis (3); Bursitis (1); RetearFailure to heal (11); Implant displacement following a fall (1); Additional Serious Complications: Proximal humerus fracturepartial subscapularis tear resulting from multiple fall (1); Postoperative adhesive capsulitis resolved with manipulation under anesthesia (1)
							6														82.1	1.5	22.9				76.3	54	45.5	74.2
							12														87.8	1	25.5				82	54.2	47.3	81
	Root, 2023	Case-Report, IV	Regeneten bio-inductive implant	1M Age: 44	PT-RCT (moderate grade)	BCI augmentation	2.5		Low pain levels										Corticosteroid injection														115			50
							4		Improved Strength																								115			50
							12		Dull, aching pain, swelling			significant swelling; debris in subacromial bursa with small bodies of intermediate density and cystic-like structures eroding through deltoid fascia and into inferior acromion, resulting in local soft-tissue and osseous destruction							Arthroscopic subacromial debridement: no purulence, collagen implant healed mostly well and incorporated except posterolateral corner, cyst like structure with rice bodies.	Rice bodies; Negative culture
							24		Recovering well, return to professional tennis, occasional soreness												88										2
	Ruiz Ibán, 2023	Randomized Controlled Trial, I	Regeneten bio-inductive implant	BCI Group M31, F30 (61) Mean age: 56.6 ± 6.86	FT-RCT (posterosuperior) with an intra-operative anterioreposterior size of 1-4cm	RCR augmented with BCI If indicated: Biceps tenotomy performed when necessary. No biceps tenodesis were performed. Acromioplasty was rarely performed.	Baseline																	4.90 ± 2.09 (p=0.762)															Minor (2): Superficial infection (1) Foreign body on MRI (1) Serious (2): Deep infection (1) Death, unrelated to study (1)
							1																	3.07 ± 1.93 (p=0.776)
							3																	3.02 ± 2.00 (p=0.394)
							6																	2.08 ± 1.97 (p=0.794)
							12					5 retears in 60 subjects (8.33%, 95% CI 3.61%-18.1%) (p= 0.0106); OR=0.261	Footprint: 4.52 (p=0.024) 10mm Medial: 4.86 (p=0.049) 20mm Medial: 6.12 (p=0.19)			1, (8) 2, (34) 3, (13) 4 (2) 5 (3) (p=0.030)	0 (SE=51; IE=53 ) 1 (SE=8; IE=4 ) 2 (SE=1; IE=2 ) 4 (IE=1 )				75% reached MCID			1.50 ± 2.07 (p=0.996)	76.7% reached MCID
			No Implant	Control Group M30, F33 (64) Mean age: 58.7 ± 8.39		RCR If indicated: Biceps tenotomy performed when necessary. No biceps tenodesis were performed. Acromioplasty was rarely performed.	Baseline																	5.02 ± 2.11 (p=0.762)															Minor (3): Superficial infection (1) Local skin burn (1) Anchor protrusion (1) Serious (3): Deep infection (1) Reintervention due to retear (2)
							1																	3.17 ± 2.33 (p=0.776)
							3																	3.35 ± 2.32 (p=0.394)
							6																	2.18 ± 2.10 (p=0.794)
							12					16 retears in 62 subjects (25.8%, 95% CI 16.6%-37.9%) (p= 0.0106); OR=0.261	Footprint: 3.90 (p=0.024) 10mm Medial: 4.33 (p=0.049) 20mm Medial: 5.78 (p=0.19)			1, (8) 2, (22) 3, (16) 4 (14) 5 (2) (p=0.030)	0 (SE=48; IE=46 ) 1 (SE=12; IE=13 ) 2 (SE=2; IE=3 )				80% reached MCID			1.52 ± 2.27 (p=0.996)	81.7% reached MCID
	Schlegel, 2018	Prospecitve Case-Series, IV	Reconstituted collagen scaffolds made from highly-purified, type I collagen from bovine tendons	19M, 14F (33) Mean age: 54.6, (34-75)	PT-RCTs Articular-sided (11), (6 high-, 5 intermediate-grade); Bursal-sided (10), (8 high-, 2 intermediate-grade); Intra-substance (4) (3 high-grade) Articular + Bursal-sided (4), (2 high-, 2 intermediate-grade); Bursal + intrasubstance (3) (1 high-, 2 intermediate-grade); Articular + Intra-substance (1) (high-grade)	RCR augmented with BCI When indicated: Fraying of the labrum (debridement); biceps tenotomy or tenodesis; bursectomy and acromioplasty; coracoacromial ligament was released and debridement.	Baseline						Intermediate Grade (12): 3.4 ± 0.4 High Grade (21): 3.0 ± 0.4								Intermediate Grade (12): 52.5 (SD, 13.6) High Grade (20): 60.9 (SD, 19.9)				Intermediate Grade (12): 51.6 (SD, 5.6) High Grade (20): 58.9 (SD, 19.6)														Increased accumulation of prominent subacromial fluid without clinical symptoms, pathologist determined physiological fluid considered nonreactive to implant, resolved spontaneously (1) Pain following a sudden movement, no retear reported following MRI, pain treated with cortisone injection. (1) Superficial skin issues (2) Non–device-related non-traumatic complications (2) Postoperative events as…
							3						Intermediate Grade (12): 5.1 ± 0.2 High Grade (21): 5.6 ± 0.4								Intermediate Grade (11): 70.2 (SD, 18.6) p=0.064 High Grade (17): 78.9 (SD, 18.4) p=0.005				Intermediate Grade (5): 51.5 (SD, 13.8) p=0.688 High Grade (16): 73.7 (SD, 15.2) p=0.007
							12						Intermediate Grade (12): 4.8 ± 0.2 High Grade (21): 5.4 ± 0.3								Intermediate Grade (11): 89.2 (SD, 14.4) p=0.004 High Grade (17): 93.7 (SD, 11.7) p=0.003				Intermediate Grade (10): 82.2 (SD, 10.4) p=0.125 High Grade (18): 85.6 (SD, 11.3) p=0.017
	Schlegel, 2021						24					>50% fill-in of the defect achieved relative to preoperative MRI in: 90.9% of intermediate-grade tears, 84.2% of high-grade tears.	Intermediate Grade: 4.7 (+1.2 (SD, 1.3; p=0.012) High Grade: 5 (+1.8 (SD, 2.2; p=.003)								Intermediate Grade (11): 95.3 (SD, 5.8) p=0.172 High Grade (17): 92.8 (SD, 15.3) p=0.148				Intermediate Grade (10): 83.3 (SD, 9.9) p=0.344 High Grade (18): 93.8 (SD, 6.0) p=0.482
	Thon, 2019	Prospecitve Case-Series, IV	Reconstituted collagen scaffolds made from highly-purified, type I collagen from bovine tendons	15M,8F (23) Mean age: 57.9, (32-71)	Large tears (11) (2 primary RCRs, 9 revision RCRs) Massive tears (12) (5 primary RCRs, 7 revision RCRs)	RCR augmented with BCI 360° capsular release, release of the coracohumeral ligament, in tears with significant retraction arthroscopic suprascapular nerve decompression, .	3						(all measured via US) 6.29																										postoperative scapular dyskinesia requiring prolonged therapy and bracing (8) reverse total shoulder arthroplasty owing to progression of pain and dysfunction (1) RCR failure (2): (lack of healing (1); progression of arthritis and worsening atrophy of the rotator cuff muscles (1).
							6						6.75
							12						7.72
							24						7.28								Large tears: 83.66 ± 18.76 Massive tears: 84.81 ± 17.91 (p=0.92)
	Ting, 2023	Prospecitve Cohort, III	Regeneten bio-inductive implant	BCI Group 17M,2F (19) Mean age: 56 ± 2 (38-69)	FT-RCT of previously repaired supraspinatus tendon	Revision RCR augmented with BCI	Baseline
							1.5
							3																												Greater than Control Group (p=0.040)		Greater than Control Group (p=0.048)
							6																																Retear rate: 16% (3/19) (p=0.458)
			No Implant	Control Group 20M, 12F (32) Mean age: 56 ± 1 (39-68)		Revision RCR	Baseline																											Greater than BCI Group (p=0.028)
							1.5																										Greater than BCI Group (p=0.044)			Greater than BCI Group (p=0.013)			Extreme pain more frequently than BCI Group (p=0.034) Grearter stiffness compared to BCI group (p<0.001)
							3																										Greater than BCI Group (p=0.020)						Extreme pain more frequently than BCI Group (p=0.047) Grearter stiffness compared to BCI group (p=0.004)
							6																																Retear rate: 19% (6/32) (p=0.458)
	Yatseta, 2022	Prospecitve Case-Series, IV	Regeneten bio-inductive implant	5F, 1M (6) Mean age: 47, (35-60)	Myotendinous junction PT-RCT and FT-RCTs	RCR augmented with BCI Acromiplasty, bursectomy, and biceps tenotomy in all patients. (Repoerations (2))	Pre-operative														15				51.67								88.33	84.17		51.67	25		Acromioclavicular arthritis resolved with physiotherapy (3) Adhesive capsulitis (1)
							3														29.5				85.67
							3-6.					Tendon Integrity (6)																					148.33	148.33		74.17	60
	Yeazell, 2022	Retrospective Cohort, III	Regeneten bio-inductive implant	BCI Group 18M,14F (32) Mean age: 52.31	PT-RCTs	tear debridement (5) or tear completion and repair (27) with BCI placement to bursal surface of tendon. Concomitant: Subacromial decompression (25) Biceps tenodesis (16) Biceps tenotomy (9)	3		Excessive stiffness (8)										8 reoperations to address stiffness (5-12 months after index surgical procedure) Corticosteroid injection (15)
			No Implant	Control Group 19M,13F (32) Mean age: 54.72		tear debridement (14) or tear completion and repair (18) Concomitant: Subacromial decompression (25) Biceps tenodesis (24) Biceps tenotomy (4)	3		Excessive stiffness (1) (p<0.001)										no reoperations to adress stiffness Corticosteroid Injection (9)
	Zhang, 2023	Retrospective Cohort, III	Regeneten bio-inductive implant	BCI Group 17M, 7F (24) Mean age: 60, (40-73)	Large or Massive FT-RCTs Mean Tear Size: 15cm2	RCR augmented with BCI If indicated: Subacromial bursectomy, limited acromioplasty, excision and arthroscopic versus open biceps tenodesis	Pre-operative														38 (6.4)										6 (0.7)	4.2 (0.7)		110 (9.8)		28 (5.5)	6.7 (0.3)	112 (9.3)	Revision to RSA due to persisten pain and functional deficits (2)
							.6-18														84 (3.8) (p<0.001)										0.7 (0.3) (p<0.001)	9.1 (0.5) (p<0.001)		138 (5.1) (p<0.05)		35 (3.5)	8.2 (0.3) (p<0.001)	149 (2.8) (p<0.001)
			No Implant	Control Group 19M, 5F (24) Mean age: 61, (47-77)	Large or Massive FT-RCTs Mean Tear Size: 11cm2	RCR If indicated: Subacromial bursectomy, limited acromioplasty, excision and arthroscopic versus open biceps tenodesis	Pre-operative														39 (5.5)										5.6 (0.7)	4.6 (0.9)		127 (11)		38 (4.4)	7.7 (0.3)	130 (9.2)	Revision to RSA due to persisten pain and functional deficits (2)
							24-37														88 (3.5) (p<0.001)										0.6 (0.4) (p<0.001)	9.2 (0.6) (p<0.001)		150 (5.3) (p<0.05)		43 (3.7)	8.1 (02)	153 (3.2) (p<0.05)
